# Supplementary material for: Involvement of Mitochondrial Dysfunction in the Inflammatory Response in Human Mesothelial Cells from Peritoneal Dialysis Effluent
Source: Antioxidants (Basel). 2022 Nov 4;11(11):2184. doi: 10.3390/antiox11112184 (PMC9686714; doi:10.3390/antiox11112184)
Supplement: Supplementary file 1 [file antioxidants-11-02184-s001.zip]

Archive with 1 entries (1 files):
- antioxidants-1973568-supplementary.pdf
